# Supplementary material for: Effective population sizes and adaptive genetic variation in a captive bird population
Source: PeerJ. 2018 Oct 18;6:e5803. doi: 10.7717/peerj.5803 (PMC6196071; doi:10.7717/peerj.5803)
Supplement: Table S1 — A table showing the microsatellite loci, known polymorphism, and relevant data such as expected annealing temperature, primer sequences, and notes on whether the locus was retained in final analyses. [file peerj-06-5803-s001.xlsx]

## Sheet: Sheet1
Locus	Chromosome	Number of alleles reported by Tadano et al (2007)	Allele Size Range(bp)	Annealing Temperature (℃)	Forward Primer (5'-3')	Reverse Primer (5'-3')	Notes
ADL0169	7	8	91-113	50	CCACACCAAACTGCTTCATA	ATTCCGCCTCCCCATTAGTG
ADL0258	8	6	152-172	55	TCATTTCAGCTCACATTTTA	TTTTCAGGTTGTCTGGTTGC
ADL0284	28	14	119-161	50	CAGAGTTCATCCGCCACTGC	CCTCCCCACTAACATTGGAA
LEI0099	12	6	111-127	55	GATCTGGCAGAACAGAACAGG	CACCTGACCTGCGTGTGAAG
LEI0196	6	15	170-212	55	ACCCATGAATGTTTCCTATGC	GATCCCTTCCTAATACATAGTC
LEI0228	2	16	162-268	55	GCTGGGTTATTTCAATATGTGG	AGCGTACCTGATAATGATGAGC
MCW0069	26	7	155-171	50	GCACTCGAGAAAACTTCCTGCG	ATTGCTTCAGCAAGCATGGGAGGA
MCW0123	14	6	77-89	55	CCACTAGAAAAGAACATCCTC	GGCTGATGTAAGAAGGGATGA	Dropped due to inconsistent amplification
MCW0134	9	11	252-280	50	GGAGACTTCATTGTGTAGCAC	ACCAAAAGACTGGAGGTCAAC
MCW0145	1	7	189-211	55	ACTTTATTCTCCAAATTTGGCT	AAACACAATGGCAACGGAAAC
MCW0183	7	7	291-315	55	ATCCCAGTGTCGAGTATCCGA	TGAGATTTACTGGAGCCTGCC
MCW0193	5	8	300-316	55	AACTGCGTTGAGAGTGAATGC	TTTCCTAACTGGATGCTTCTG
MCW0217	18	7	150-170	55	GATCTTTCTGGAACAGATTTC	CTGCACTTGGTTCAGGTTCTG
MCW0240	4	10	169-193	50	CAAAACCGGTGTCACCTACTG	GGTTATTTCTTCAGTGACTTCC
MCW0252	3	7	285-301	50	CTGCTCAAGCCCATCAAATGG	CGATAACATCTGACACTGCC	Dropped due to inconsistent amplification
MCW0287	19	9	228-248	55	GCCGTGTGACATCAGTGCTC	TTGCACCAGCGCTGCAAACTG	Dropped due to absence of polymorphism
MCW0301	24	7	260-292	55	GGAGAGGAGACAACTGTATTC	AGGGTGAGAGGTAACAAGTGC
MCW0330	17	4	254-286	55	TGGACCTCATCAGTCTGACAG	AATGTTCTCATAGAGTTCCTGC
